# Supplementary material for: Significance of measuring the severity of emphysema, in combination with spirometry, on the risk evaluation of patients undergoing major lung resection for cancer
Source: Interdiscip Cardiovasc Thorac Surg. 2025 Feb 11;40(3):ivaf027. doi: 10.1093/icvts/ivaf027 (PMC11890287; doi:10.1093/icvts/ivaf027)
Supplement: ivaf027_Supplementary_Data [file ivaf027_supplementary_data.zip]

Archive with 4 entries (4 files):
- Supple figure legend.docx
- SUPPL FIG1.tiff
- SUPPL FIG2.tiff
- SUPPL FIG3.tiff
